# Supplementary material for: Development of a Fluorescein-Based Probe with an “Off–On” Mechanism for Selective Detection of Copper (II) Ions and Its Application in Imaging of Living Cells
Source: Biosensors (Basel). 2023 Feb 21;13(3):301. doi: 10.3390/bios13030301 (PMC10046790; doi:10.3390/bios13030301)
Supplement: Supplementary file 1 [file biosensors-13-00301-s001.zip]

Archive with 1 entries (1 files):
- biosensors-2165712-supplementary.pdf
